# Supplementary material for: Small molecule inhibitors of hnRNPA2B1–RNA interactions reveal a predictable sorting of RNA subsets into extracellular vesicles
Source: Nucleic Acids Res. 2025 Mar 18;53(5):gkaf176. doi: 10.1093/nar/gkaf176 (PMC11915509; doi:10.1093/nar/gkaf176)
Supplement: gkaf176_Supplemental_Files [file gkaf176_supplemental_files.zip]

Archive with 4 entries (4 files):
- Supplementary Files REV_2.docx
- Supplementary Table 1.xlsx
- Supplementary Table 2.xlsx
- Supplementary Table 3.xlsx
