# Supplementary material for: Small molecule inhibitors of hnRNPA2B1–RNA interactions reveal a predictable sorting of RNA subsets into extracellular vesicles
Source: Nucleic Acids Res. 2025 Mar 18;53(5):gkaf176. doi: 10.1093/nar/gkaf176 (PMC11915509; doi:10.1093/nar/gkaf176)
Supplement: gkaf176_Supplemental_Files [file gkaf176_supplemental_files.zip › Supplementary Table 2.xlsx]

## Sheet: Foglio1
	Accession	Description	GeneName	HNRNP_vs_MOCK	log2_FC	p_val	log10(Pvalue)
	P35283	Ras-related protein Rab-12 OS=Mus musculus OX=10090 GN=Rab12 PE=1 SV=3	Rab12	+	0.892427	0.0124938	1.90331
	Q9D620	Rab11 family-interacting protein 1 OS=Mus musculus OX=10090 GN=Rab11fip1 PE=1 SV=2	Rab11fip1	+	0.800638	0.0130617	1.884
	P63011	Ras-related protein Rab-3A OS=Mus musculus OX=10090 GN=Rab3a PE=1 SV=1	Rab3a	+	0.572543	0.0104058	1.98272
	P55258	Ras-related protein Rab-8A OS=Mus musculus OX=10090 GN=Rab8a PE=1 SV=2	Rab8a	+	0.562179	0.024174	1.61665
	P53994	Ras-related protein Rab-2A OS=Mus musculus OX=10090 GN=Rab2a PE=1 SV=1	Rab2a	+	0.534832	0.00209033	2.67978
	P35282	Ras-related protein Rab-21 OS=Mus musculus OX=10090 GN=Rab21 PE=1 SV=4	Rab21	+	0.496211	0.00855466	2.0678
	P35293	Ras-related protein Rab-18 OS=Mus musculus OX=10090 GN=Rab18 PE=1 SV=2	Rab18	+	0.422314	0.0158252	1.80065
	P51150	Ras-related protein Rab-7a OS=Mus musculus OX=10090 GN=Rab7a PE=1 SV=2	Rab7a	+	0.420451	0.00446962	2.34973
	P61028	Ras-related protein Rab-8B OS=Mus musculus OX=10090 GN=Rab8b PE=1 SV=1	Rab8b	+	0.392468	0.0222927	1.65184
	Q9DD03	Ras-related protein Rab-13 OS=Mus musculus OX=10090 GN=Rab13 PE=1 SV=1	Rab13	=	0.364642	0.157626	0.802371
	P56371	Ras-related protein Rab-4A OS=Mus musculus OX=10090 GN=Rab4a PE=1 SV=2	Rab4a	+	0.359628	0.0204982	1.68828
	Q91V41	Ras-related protein Rab-14 OS=Mus musculus OX=10090 GN=Rab14 PE=1 SV=3	Rab14	+	0.342892	0.0286084	1.54351
	P61027	Ras-related protein Rab-10 OS=Mus musculus OX=10090 GN=Rab10 PE=1 SV=1	Rab10	+	0.30811	0.0344314	1.46304
	P46638	Ras-related protein Rab-11B OS=Mus musculus OX=10090 GN=Rab11b PE=1 SV=3	Rab11b	+	0.304676	0.0293561	1.5323
	P61021	Ras-related protein Rab-5B OS=Mus musculus OX=10090 GN=Rab5b PE=1 SV=1	Rab5b	=	0.300416	0.0557844	1.25349
	A2AWA9	Rab GTPase-activating protein 1 OS=Mus musculus OX=10090 GN=Rabgap1 PE=1 SV=1	Rabgap1	=	0.297151	0.079151	1.10154
	Q6PHN9	Ras-related protein Rab-35 OS=Mus musculus OX=10090 GN=Rab35 PE=1 SV=1	Rab35	=	0.284376	0.317117	0.49878
	Q5U3K5	Rab-like protein 6 OS=Mus musculus OX=10090 GN=Rabl6 PE=1 SV=2	Rabl6	=	0.258717	0.0673592	1.1716
	P61294	Ras-related protein Rab-6B OS=Mus musculus OX=10090 GN=Rab6b PE=1 SV=1	Rab6b	=	0.255435	0.0960857	1.01734
	A6H6A9	Rab GTPase-activating protein 1-like OS=Mus musculus OX=10090 GN=Rabgap1l PE=1 SV=1	Rabgap1l	=	0.215915	0.550024	0.259619
	Q9CQD1	Ras-related protein Rab-5A OS=Mus musculus OX=10090 GN=Rab5a PE=1 SV=1	Rab5a	=	0.206711	0.424527	0.372095
	P35278	Ras-related protein Rab-5C OS=Mus musculus OX=10090 GN=Rab5c PE=1 SV=2	Rab5c	=	0.152997	0.339608	0.469023
	Q9JM13	Rab5 GDP/GTP exchange factor OS=Mus musculus OX=10090 GN=Rabgef1 PE=1 SV=1	Rabgef1	=	0.119974	0.502145	0.299171
	P62821	Ras-related protein Rab-1A OS=Mus musculus OX=10090 GN=Rab1A PE=1 SV=3	Rab1A	=	0.0931711	0.502571	0.298803
	Q9D1G1	Ras-related protein Rab-1B OS=Mus musculus OX=10090 GN=Rab1b PE=1 SV=1	Rab1b	=	0.0778858	0.797513	0.0982623
	Q80UJ7	Rab3 GTPase-activating protein catalytic subunit OS=Mus musculus OX=10090 GN=Rab3gap1 PE=1 SV=4	Rab3gap1	=	0.0400412	0.752751	0.123349
	Q8BMG7	Rab3 GTPase-activating protein non-catalytic subunit OS=Mus musculus OX=10090 GN=Rab3gap2 PE=1 SV=2	Rab3gap2	=	0.0241083	0.862191	0.0643964
	P35279	Ras-related protein Rab-6A OS=Mus musculus OX=10090 GN=Rab6a PE=1 SV=4	Rab6a	=	-0.0810049	0.650974	0.186436
	P35290	Ras-related protein Rab-24 OS=Mus musculus OX=10090 GN=Rab24 PE=1 SV=2	Rab24	=	-0.0819735	0.576322	0.239335
	P53612	Geranylgeranyl transferase type-2 subunit beta OS=Mus musculus OX=10090 GN=Rabggtb PE=1 SV=2	Rabggtb	=	-0.383851	0.181641	0.740786
